# Supplementary material for: Genome-Wide Analysis of Invertase Gene Family, and Expression Profiling under Abiotic Stress Conditions in Potato
Source: Biology (Basel). 2022 Mar 31;11(4):539. doi: 10.3390/biology11040539 (PMC9032393; doi:10.3390/biology11040539)
Supplement: Supplementary file 1 [file biology-11-00539-s001.zip]

Archive with 1 entries (1 files):
- biology-1509072-supplementary.pdf
